# Supplementary material for: High Levels of Zinc Affect Nitrogen and Phosphorus Transformation in Rice Rhizosphere Soil by Modifying Microbial Communities
Source: Plants (Basel). 2022 Aug 31;11(17):2271. doi: 10.3390/plants11172271 (PMC9460630; doi:10.3390/plants11172271)
Supplement: Supplementary file 1 [file plants-11-02271-s001.zip]

Archive with 1 entries (1 files):
- plants-1841890-supplementary.pdf
